# Supplementary material for: Genotypic diversity of multi- and pre-extremely drug-resistant Mycobacterium tuberculosis isolates from Morocco
Source: PLoS One. 2021 Jul 2;16(7):e0253826. doi: 10.1371/journal.pone.0253826 (PMC8253442; doi:10.1371/journal.pone.0253826)
Supplement: S1 File — (XLSX) [file pone.0253826.s004.xlsx]

## Sheet: Feuil1
ID	Species	Lineage	Country of Isolation	Investigator	424	577	580	802	960	1644	1955	2163b	2165	2401	2996	3192	3690	4052	4156
7540/01	M. tubercuosis	tuberculosis	Morocco	Oudghiri et al (present study)	3	4	2	2	5	3	3	2	2	1	5	3	1	7	3
7540/02	M. tubercuosis	tuberculosis	Morocco	Oudghiri et al (present study)	4	4	3	2	3	3	1	4	4	2	5	3	3	7	1
7540/03	M. tubercuosis	tuberculosis	Morocco	Oudghiri et al (present study)	4	4	2	3	4	3	5	4	4	4	7	5	3	8	2
7540/04	M. tubercuosis	tuberculosis	Morocco	Oudghiri et al (present study)	4	4	3	2	3	3	1	2	4	2	5	3	3	6	1
7540/05	M. tubercuosis	tuberculosis	Morocco	Oudghiri et al (present study)	2	4	2	1	3	3	3	3	2	1	6	3	4	8	2
7540/06	M. tubercuosis	tuberculosis	Morocco	Oudghiri et al (present study)	2	3	2	2	3	2	2	3	2	2	5	3	3	5	3
7540/07	M. tubercuosis	tuberculosis	Morocco	Oudghiri et al (present study)	5	4	2	4	4	3	3	2	2	4	9	4	6	5	2
7540/08	M. tubercuosis	tuberculosis	Morocco	Oudghiri et al (present study)	3	4	2	2	5	3	3	4	2	1	5	3	2	7	3
7540/09	M. tubercuosis	tuberculosis	Morocco	Oudghiri et al (present study)	2	4	2	3	4	3	3	4	4	2	5	3	8	5	2
7540/10	M. tubercuosis	tuberculosis	Morocco	Oudghiri et al (present study)	4	4	3	2	4	3	1	4	4	2	5	3	3	5	1
7540/11	M. tubercuosis	tuberculosis	Morocco	Oudghiri et al (present study)	2	3	2	2	3	2	3	3	2	4	5	3	3	5	3
7540/12	M. tubercuosis	tuberculosis	Morocco	Oudghiri et al (present study)	5	4	2	4	3	3	2	3	2	2	9	4	4	5	2
7540/13	M. tubercuosis	tuberculosis	Morocco	Oudghiri et al (present study)	3	4	2	2	5	3	3	2	2	1	5	3	2	7	3
7540/14	M. tubercuosis	tuberculosis	Morocco	Oudghiri et al (present study)	2	3	2	2	4	3	2	6	3	4	5	3	3	6	3
7540/15	M. tubercuosis	tuberculosis	Morocco	Oudghiri et al (present study)	3	4	2	2	4	3	3	2	2	1	5	4	2	7	3
7540/16	M. tubercuosis	tuberculosis	Morocco	Oudghiri et al (present study)	2	4	2	2	6	4	2	4	2	2	5	3	3	5	2
7540/17	M. tubercuosis	tuberculosis	Morocco	Oudghiri et al (present study)	4	4	3	3	4	3	1	3	4	2	5	3	3	10	2
7540/18	M. tubercuosis	tuberculosis	Morocco	Oudghiri et al (present study)	4	4	3	3	8	3	1	3	4	2	5	2	3	10	2
7540/19	M. tubercuosis	tuberculosis	Morocco	Oudghiri et al (present study)	4	4	3	3	8	3	1	3	4	2	5	2	3	10	2
7540/20	M. tubercuosis	tuberculosis	Morocco	Oudghiri et al (present study)	2	4	2	4	8	3	2	3	2	2	6	2	6	5	2
7540/21	M. tubercuosis	tuberculosis	Morocco	Oudghiri et al (present study)	5	4	2	4	4	3	2	3	2	2	8	4	4	5	2
7540/22	M. tubercuosis	tuberculosis	Morocco	Oudghiri et al (present study)	2	3	2	4	3	3	6	2	3	4	6	4	7	7	2
7540/23	M. tubercuosis	tuberculosis	Morocco	Oudghiri et al (present study)	5	3	2	4	4	3	2	3	2	2	8	4	4	5	3
7540/24	M. tubercuosis	tuberculosis	Morocco	Oudghiri et al (present study)	3	4	2	2	4	3	3	2	2	1	5	3	1	7	2
7540/25	M. tubercuosis	tuberculosis	Morocco	Oudghiri et al (present study)	3	4	2	2	4	3	3	2	2	1	5	4	2	7	3
7540/26	M. tubercuosis	tuberculosis	Morocco	Oudghiri et al (present study)	2	4	2	3	4	0	2	4	3	2	5	3	2	5	2
7540/27	M. tubercuosis	tuberculosis	Morocco	Oudghiri et al (present study)	3	4	2	2	4	3	3	2	2	1	5	3	2	7	2
7540/28	M. tubercuosis	tuberculosis	Morocco	Oudghiri et al (present study)	5	4	2	4	3	3	2	3	2	2	8	4	6	5	3
7540/29	M. tubercuosis	tuberculosis	Morocco	Oudghiri et al (present study)	2	3	2	2	5	3	2	6	3	4	5	3	3	5	3
7540/30	M. tubercuosis	tuberculosis	Morocco	Oudghiri et al (present study)	5	4	2	4	5	3	2	3	2	2	8	4	4	6	2
7540/31	M. tubercuosis	tuberculosis	Morocco	Oudghiri et al (present study)	3	4	2	2	6	3	3	2	2	1	5	3	2	5	3
7540/32	M. tubercuosis	tuberculosis	Morocco	Oudghiri et al (present study)	2	4	2	4	5	3	2	3	2	2	7	3	6	7	2
7540/33	M. tubercuosis	tuberculosis	Morocco	Oudghiri et al (present study)	4	4	3	2	5	3	1	4	4	2	5	3	3	7	1
7540/34	M. tubercuosis	tuberculosis	Morocco	Oudghiri et al (present study)	3	4	2	5	5	3	2	2	2	1	5	3	2	7	3
7540/35	M. tubercuosis	tuberculosis	Morocco	Oudghiri et al (present study)	3	4	2	5	3	3	2	2	2	1	5	3	2	7	3
7540/38	M. tubercuosis	tuberculosis	Morocco	Oudghiri et al (present study)	2	3	2	2	5	3	2	6	3	4	5	3	3	7	3
7540/40	M. tubercuosis	tuberculosis	Morocco	Oudghiri et al (present study)	3	4	2	2	5	3	3	2	2	1	5	3	2	7	3
7540/41	M. tubercuosis	tuberculosis	Morocco	Oudghiri et al (present study)	3	4	2	5	5	3	2	2	2	1	6	3	2	7	3
7540/42	M. tubercuosis	tuberculosis	Morocco	Oudghiri et al (present study)	3	4	2	2	3	3	3	2	2	1	5	3	2	7	3
7540/43	M. tubercuosis	tuberculosis	Morocco	Oudghiri et al (present study)	4	4	3	2	4	3	1	4	4	2	5	3	3	10	1
7540/44	M. tubercuosis	tuberculosis	Morocco	Oudghiri et al (present study)	3	4	2	5	7	3	2	2	2	1	6	3	2	7	3
7540/45	M. tubercuosis	tuberculosis	Morocco	Oudghiri et al (present study)	3	4	2	9	3	3	3	2	2	1	5	3	2	7	3
7540/46	M. tubercuosis	tuberculosis	Morocco	Oudghiri et al (present study)	3	4	2	5	5	3	2	2	2	1	5	3	2	6	3
7540/47	M. tubercuosis	tuberculosis	Morocco	Oudghiri et al (present study)	3	3	2	1	5	3	4	6	3	4	4	3	2	5	3
7540/48	M. tubercuosis	tuberculosis	Morocco	Oudghiri et al (present study)	4	4	2	1	5	3	2	3	2	2	5	3	2	4	2
7540/49	M. tubercuosis	tuberculosis	Morocco	Oudghiri et al (present study)	2	4	2	4	5	3	2	3	2	2	6	3	6	5	2
7540/50	M. tubercuosis	tuberculosis	Morocco	Oudghiri et al (present study)	2	3	2	2	7	3	2	4	3	4	5	3	3	4	3
7540/51	M. tubercuosis	tuberculosis	Morocco	Oudghiri et al (present study)	2	4	2	9	3	4	2	3	2	2	5	3	3	5	2
7540/52	M. tubercuosis	tuberculosis	Morocco	Oudghiri et al (present study)	3	4	2	2	3	3	3	2	2	1	5	3	2	7	3
7540/53	M. tubercuosis	tuberculosis	Morocco	Oudghiri et al (present study)	3	4	3	2	3	3	3	2	2	1	5	3	2	7	3
7540/55	M. tubercuosis	tuberculosis	Morocco	Oudghiri et al (present study)	4	4	2	2	6	2	2	3	4	2	5	3	5	5	3
7540/56	M. tubercuosis	tuberculosis	Morocco	Oudghiri et al (present study)	4	4	2	3	3	3	3	6	4	4	7	5	8	7	2
7540/57	M. tubercuosis	tuberculosis	Morocco	Oudghiri et al (present study)	3	4	2	2	5	3	5	6	2	1	5	4	2	7	3
7540/58	M. tubercuosis	tuberculosis	Morocco	Oudghiri et al (present study)	3	4	2	5	3	3	3	2	2	1	5	3	2	7	2
7540/59	M. tubercuosis	tuberculosis	Morocco	Oudghiri et al (present study)	2	3	2	2	5	3	2	6	3	4	5	3	3	4	3
7540/61	M. tubercuosis	tuberculosis	Morocco	Oudghiri et al (present study)	2	4	2	4	7	3	2	3	2	2	6	3	6	5	2
7540/62	M. tubercuosis	tuberculosis	Morocco	Oudghiri et al (present study)	5	4	2	4	5	3	2	3	2	2	8	4	6	5	2
7540/63	M. tubercuosis	tuberculosis	Morocco	Oudghiri et al (present study)	3	4	2	2	5	3	2	2	2	1	5	3	2	7	2
7540/65	M. tubercuosis	tuberculosis	Morocco	Oudghiri et al (present study)	2	4	2	2	5	3	3	2	2	1	5	3	2	7	3
7540/66	M. tubercuosis	tuberculosis	Morocco	Oudghiri et al (present study)	5	4	3	4	5	3	3	3	2	2	8	4	4	5	2
7540/67	M. tubercuosis	tuberculosis	Morocco	Oudghiri et al (present study)	4	4	2	3	5	3	2	3	4	2	5	3	3	9	2
7540/68	M. tubercuosis	tuberculosis	Morocco	Oudghiri et al (present study)	3	4	2	2	5	3	1	2	2	1	5	3	2	7	2
7540/69	M. tubercuosis	tuberculosis	Morocco	Oudghiri et al (present study)	2	4	2	2	2	3	2	3	2	2	7	5	4	3	3
7540/70	M. tubercuosis	tuberculosis	Morocco	Oudghiri et al (present study)	5	4	2	4	5	3	2	3	2	2	8	4	6	5	2
7540/71	M. tubercuosis	tuberculosis	Morocco	Oudghiri et al (present study)	3	4	2	2	3	3	2	2	2	1	5	3	2	7	3
7540/72	M. tubercuosis	tuberculosis	Morocco	Oudghiri et al (present study)	3	4	2	5	5	3	3	2	2	1	5	3	2	7	3
7540/73	M. tubercuosis	tuberculosis	Morocco	Oudghiri et al (present study)	4	4	2	3	5	3	3	4	4	4	7	5	3	8	3
7540/74	M. tubercuosis	tuberculosis	Morocco	Oudghiri et al (present study)	2	3	2	3	5	3	6	2	3	4	6	4	7	7	2
7540/75	M. tubercuosis	tuberculosis	Morocco	Oudghiri et al (present study)	2	2	2	2	3	4	2	3	2	2	5	3	3	5	3
7540/76	M. tubercuosis	tuberculosis	Morocco	Oudghiri et al (present study)	5	2	2	4	7	3	2	3	2	2	9	4	4	5	2
1	M.tuberculosis	LAM10-CAM	Morocco	Bouklata et al, 2015	2	3	2	3	5	3	7	3	3	4	5	3	3	2	2
2	M.tuberculosis	T1	Morocco	Bouklata et al, 2015	2	4	2	2	3	4	2	4	2	2	4	3	3	5	2
3	M.tuberculosis	LAM3	Morocco	Bouklata et al, 2015	2	4	2	4	4	3	2	3	2	2	6	4	2	5	2
4	M.tuberculosis	LAM9	Morocco	Bouklata et al, 2015	2	4	2	1	3	3	3	3	2	1	3	3	2	0	2
5	M.tuberculosis	LAM9	Morocco	Bouklata et al, 2015	2	4	2	4	4	3	2	3	2	2	7	4	7	3	2
6	M.tuberculosis	T1	Morocco	Bouklata et al, 2015	4	2	1	3	4	3	2	2	2	4	3	4	6	6	2
7	M.tuberculosis	LAM9	Morocco	Bouklata et al, 2015	4	4	2	5	4	3	3	3	2	2	6	3	3	4	2
8	M.tuberculosis	LAM9	Morocco	Bouklata et al, 2015	4	2	0s	0	4	3	5	3	2	2	2	4	5	1	3
9	M.tuberculosis	T1	Morocco	Bouklata et al, 2015	2	3	2	3	5	3	7	5	3	4	2	3	3	7	3
10	M.tuberculosis	LAM9	Morocco	Bouklata et al, 2015	2	4	2	4	4	3	2	3	2	2	7	4	5	5	2
11	M.tuberculosis	H3	Morocco	Bouklata et al, 2015	2	3	2	2	5	3	2	6	3	4	5	3	3	6	2
12	M.tuberculosis	LAM9	Morocco	Bouklata et al, 2015	1	4	2	2	2	3	2	3	2	2	7	4	5	2	2
13	M.tuberculosis	LAM9	Morocco	Bouklata et al, 2015	4	4	2	4	4	3	2	1	2	2	9	4	6	5	2
14	M.tuberculosis	T1	Morocco	Bouklata et al, 2015	6	3	2	4	4	4	4	6	3	4	5	3	3	6	1
15	M.tuberculosis	LAM9	Morocco	Bouklata et al, 2015	4	2	2	4	4	3	2	3	2	2	6	4	5	5	2
16	M.tuberculosis	LAM9	Morocco	Bouklata et al, 2015	3	4	2	4	3	3	5	3	2	1	5	3	2	9	3
17	M.tuberculosis	H3	Morocco	Bouklata et al, 2015	3	3	2	3	5	3	2	6	3	4	5	3	3	4	3
18	M.tuberculosis	H1	Morocco	Bouklata et al, 2015	2	3	2	3	5	3	3	3	3	4	5	3	3	7	3
19	M.tuberculosis	LAM9	Morocco	Bouklata et al, 2015	2	4	2	1	3	3	7	8	4	2	3	3	3	2	2
20	M.tuberculosis	H3	Morocco	Bouklata et al, 2015	2	3	2	3	2	3	7	5	3	4	2	3	3	2	3
21	M.tuberculosis	H3	Morocco	Bouklata et al, 2015	2	3	2	3	5	3	3	3	3	4	5	3	3	4	3
22	M.tuberculosis	T1	Morocco	Bouklata et al, 2015	2	3	2	3	4	3	3	3	3	4	5	3	3	7	1
23	M.tuberculosis	T1	Morocco	Bouklata et al, 2015	2	3	2	3	4	3	3	3	3	4	5	3	3	7	1
24	M.tuberculosis	LAM9	Morocco	Bouklata et al, 2015	3	4	2	3	4	3	7	2	2	1	3	3	2	7	3
25	M.tuberculosis	T2-S	Morocco	Bouklata et al, 2015	4	4	2	4	4	3	2	1	2	2	9	4	6	5	2
26	M.tuberculosis	H3	Morocco	Bouklata et al, 2015	3	4	2	4	3	3	5	3	2	1	5	3	2	9	3
27	M.tuberculosis	H1	Morocco	Bouklata et al, 2015	2	3	2	3	5	3	3	4	3	4	5	2	3	7	3
29	M.tuberculosis	LAM9	Morocco	Bouklata et al, 2015	3	2	2	6	4	3	3	2	2	1	6	3	2	6	3
30	M.tuberculosis	LAM9	Morocco	Bouklata et al, 2015	4	4	2	4	4	3	2	3	2	2	4	3	3	5	2
31	M.tuberculosis	LAM9	Morocco	Bouklata et al, 2015	4	4	2	1	4	3	2	3	2	2	6	3	2	6	2
32	M.tuberculosis	H1	Morocco	Bouklata et al, 2015	2	3	3	3	5	3	3	4	3	4	5	3	4	8	3
34	M.tuberculosis	T1	Morocco	Bouklata et al, 2015	2	4	2	4	3	3	2	3	3	2	5	4	3	2	2
37	M.tuberculosis	LAM9	Morocco	Bouklata et al, 2015	3	4	2	4	4	2	3	2	2	2	4	3	3	3	2
38	M.tuberculosis	LAM9	Morocco	Bouklata et al, 2015	4	4	2	5	4	2	3	2	2	1	5	3	2	7	3
41	M.tuberculosis	LAM9	Morocco	Bouklata et al, 2015	3	4	2	5	4	2	1	2	2	1	5	3	2	7	3
42	M.tuberculosis	T1	Morocco	Bouklata et al, 2015	1	4	1	2	5	1	3	2	3	4	1	3	3	8	3
43	M.tuberculosis	LAM9	Morocco	Bouklata et al, 2015	3	4	2	4	4	3	3	2	2	1	5	3	2	5	3
44	M.tuberculosis	H3	Morocco	Bouklata et al, 2015	2	3	2	3	5	3	2	3	3	4	5	3	3	6	2
45	M.tuberculosis	LAM9	Morocco	Bouklata et al, 2015	4	5	2	4	4	3	2	3	2	2	8	4	6	5	2
47	M.tuberculosis	H3	Morocco	Bouklata et al, 2015	2	3	2	1	5	3	3	4	3	4	5	3	3	7	3
48	M.tuberculosis	LAM9	Morocco	Bouklata et al, 2015	3	5	2	7	4	3	3	2	2	1	5	3	2	7	3
49	M.tuberculosis	LAM10-CAM	Morocco	Bouklata et al, 2015	2	4	2	1	3	3	3	6	4	2	5	3	11	4	2
51	M.tuberculosis	T1	Morocco	Bouklata et al, 2015	4	3	2	4	4	3	3	3	3	4	5	4	3	10	3
54	M.tuberculosis	LAM9	Morocco	Bouklata et al, 2015	4	4	2	3	4	3	2	4	2	2	3	3	1	7	2
55	M.tuberculosis	H3	Morocco	Bouklata et al, 2015	2	3	2	3	5	2	7	3	3	4	5	3	3	7	2
57	M.tuberculosis	LAM9	Morocco	Bouklata et al, 2015	3	4	2	2	4	3	3	2	2	1	4	3	2	7	3
58	M.tuberculosis	LAM9	Morocco	Bouklata et al, 2015	4	3	2	4	4	3	3	3	3	4	5	4	3	10	3
59	M.tuberculosis	LAM9	Morocco	Bouklata et al, 2015	4	3	2	4	4	3	7	3	3	4	5	4	3	10	3
60	M.tuberculosis	LAM9	Morocco	Bouklata et al, 2015	3	4	2	2	4	3	5	2	2	1	3	3	2	3	3
61	M.tuberculosis	NV	Morocco	Bouklata et al, 2015	2	3	2	3	5	3	3	4	3	4	5	3	3	2	3
62	M.tuberculosis	LAM9	Morocco	Bouklata et al, 2015	2	4	2	2	2	3	2	3	2	2	7	4	4	3	2
63	M.tuberculosis	H3	Morocco	Bouklata et al, 2015	3	3	2	3	5	3	2	6	3	4	5	3	3	2	3
64	M.tuberculosis	LAM9	Morocco	Bouklata et al, 2015	4	4	2	1	4	2	6	3	2	1	4	3	2	1	2
65	M.tuberculosis	H3	Morocco	Bouklata et al, 2015	2	3	2	3	6	3	7	4	3	4	4	3	3	6	3
66	M.tuberculosis	LAM9	Morocco	Bouklata et al, 2015	2	3	1	2	2	3	7	5	3	4	2	3	3	6	2
67	M.tuberculosis	LAM9	Morocco	Bouklata et al, 2015	3	4	2	8	4	3	3	2	2	1	5	3	2	6	3
68	M.tuberculosis	LAM9	Morocco	Bouklata et al, 2015	4	4	2	4	4	3	2	3	2	2	8	4	5	1	2
69	M.tuberculosis	LAM5	Morocco	Bouklata et al, 2015	3	4	2	6	4	3	3	2	2	1	4	3	2	8	3
70	M.tuberculosis	H3	Morocco	Bouklata et al, 2015	2	3	2	3	3	3	3	4	3	4	5	3	3	6	3
71	M.tuberculosis	T1	Morocco	Bouklata et al, 2015	1	2	2	2	4	1	3	2	3	4	1	3	3	1	2
72	M.tuberculosis	LAM9	Morocco	Bouklata et al, 2015	4	4	2	4	4	3	2	3	2	2	6	4	5	5	2
73	M.tuberculosis	U	Morocco	Bouklata et al, 2015	2	3	2	3	4	3	3	2	3	4	5	3	3	7	3
75	M.tuberculosis	H3	Morocco	Bouklata et al, 2015	2	3	2	3	6	3	3	4	3	4	5	3	3	6	3
77	M.tuberculosis	H1	Morocco	Bouklata et al, 2015	2	3	2	1	5	3	7	5	3	4	3	3	4	7	3
78	M.tuberculosis	NV	Morocco	Bouklata et al, 2015	2	4	2	4	3	2	2	2	3	2	5	3	3	5	2
79	M.tuberculosis	H3	Morocco	Bouklata et al, 2015	3	3	2	3	5	3	2	6	3	4	5	3	3	4	3
81	M.tuberculosis	U	Morocco	Bouklata et al, 2015	3	4	2	5	4	3	3	2	2	1	6	3	2	6	3
83	M.tuberculosis	Beijing	Morocco	Bouklata et al, 2015	4	4	2	3	3	3	5	6	4	4	7	5	3	7	2
89	M.tuberculosis	NV	Morocco	Bouklata et al, 2015	3	4	2	6	4	3	3	2	2	1	3	3	2	8	3
94	M.tuberculosis	LAM9	Morocco	Bouklata et al, 2015	4	2	2	4	4	3	2	3	2	2	6	4	5	5	2
166	M.tuberculosis	LAM9	Morocco	Bouklata et al, 2015	4	4	2	4	4	3	2	3	2	2	7	4	6	5	2
167	M.tuberculosis	LAM9	Morocco	Bouklata et al, 2015	2	4	2	1	2	3	3	2	2	1	6	3	4	8	2
168	M.tuberculosis	LAM9	Morocco	Bouklata et al, 2015	4	4	2	4	4	3	2	3	2	2	7	4	6	5	2
169	M.tuberculosis	LAM9	Morocco	Bouklata et al, 2015	4	4	2	4	4	3	2	3	2	2	7	4	6	5	2
170	M.tuberculosis	LAM9	Morocco	Bouklata et al, 2015	4	4	2	1	4	3	2	3	2	2	6	3	2	6	2
